# Supplementary material for: The Effect of Probiotics on Health in Pregnancy and Infants: A Randomized, Double-Blind, Placebo-Controlled Trial
Source: Nutrients. 2025 May 28;17(11):1825. doi: 10.3390/nu17111825 (PMC12157102; doi:10.3390/nu17111825)
Supplement: Supplementary file 1 [file nutrients-17-01825-s001.zip]

Archive with 1 entries (1 files):
- nutrients-3658650-supplementary.pdf
